# Supplementary material for: Metabolomic datasets in COVID-19 research: a systematic literature review of availability, characteristics, and methodologies
Source: PeerJ. 2026 Jul 9;14:e21313. doi: 10.7717/peerj.21313 (PMC13356828; doi:10.7717/peerj.21313)
Supplement: Supplemental Information 2 — The variables describe key characteristics of each dataset, including study metadata, sample characteristics, analytical platforms, and information related to data availability and accessibility. [file peerj-14-21313-s002.csv]

PMID	Title	Repository	Link or Identifier	Sample Size	Country	Region	Recolection_time_start	Recolection_time_end	Sample type	Demographic	Symptoms	Comorbidities	Metabolomics platform	Specific Metabolomics platform	Metabolites detected	Metabolites annotated	RAW Data	Structured Data	Targeted vs Untargeted	Formato	Clasificacion
41086142	Alterations in the serum metabolome in patients with the COVID-19 Omicron variant and in recovered cases.	Suplemental Materials	https://doi.org/10.1371/journal.pone.0327297.s002, https://doi.org/10.1371/journal.pone.0327297.s003	932	China	Henan	January, 2022	February, 2022	Serum	No	No	No	LC-MS	UPLC-HRMS/MS	837	837	No	Yes	Untargeted	xlsx	Diagnosis, Recovery
40842862	Integrated multi-omics characterization across clinically relevant subgroups of long COVID.	Suplemental Materials	https://oup.silverchair-cdn.com/oup/backfile/Content_public/Journal/nsr/12/8/10.1093_nsr_nwae410/1/nwae410_supplemental_files.zip?Expires=1775801910&Signature=c6LLCetUFE72Nq0wzi7~NZqoLk-2iYvMrDJXnzEqCDB3TIDCRBRfvMc4ri0xRYeIAspbTFPj10l1I0rXRM5-yBpHop7VP4Zxo14hwDBzFJN~6j~~vLD7mx3AO8XUaa9J2bp6s5GyXw5LNNKur5p4R6-m~S3tJuGMvn-dx9VTvWKjlyx30FT1VkjyW75B5v3SZ7d6CZN6Mp-NxOtfoSbpgj2n0MkYxdclV933evfIzvnPXwZt…	255	China	Shanghai	2022	2023	Plasma	No	No	No	LC-MS	UPLC-HRMS/MS	773	773	No	Yes	Untargeted	xlsx
40608744	Time-series metabolomic profiling of SARS-CoV-2 infection: Possible prognostic biomarkers in patients in the ICU by (1)H-NMR analysis.	Metabolomics Workbench	ST003922	32	Turkey	Istanbul	Abril, 2020	April, 2020	Serum	No	No	No	NMR	H-NRM	40	40	fid	Yes	Targeted	mwTab	Prognosis
40607062	Comprehensive clinical and metabolomics profiling of COVID-19 Mexican patients across three epidemiological waves.	Mendeley data	https://doi.org/10.17632/sjnv8kjxpb.1	124	Mexico	Zacatecas	October, 2021	February, 2022	Plasma	Yes	Yes	Yes	LC-MS	UPLC-MS/MS	529	529	No	Yes	Untargeted	xlsx	Variant
40490306	Children with Post COVID-19 Multisystem Inflammatory Syndrome Display Unique Pathophysiological Metabolic Phenotypes.	Zenodo	https://doi.org/10.5281/zenodo.14841893	147	United States	Massachusetts	2019	2023	Plasma, Serum	Yes	Yes	Yes	NMR and LC-MS	H-NRM, LC-MS	1101	1101	No	Yes	Untargeted	xlsx	Diagnosis, Prognosis, MIS-C
40392796	Hospitalised children with COVID-19 display an aberrant intestinal microbiota and a shift in faecal compounds related with the metabolism of vitamins and lipids.	Zenodo	https://zenodo.org/records/15013052	36	Spain	Spain	October, 2020	July, 2021	Faecal	No	No	No	LC-MS	UPLC-IM-QTOF-MS/MS	0	0	mzML	No	Untargeted		Diagnosis
40268929	VCL/ICAM-1 pathway is associated with lung inflammatory damage in SARS-CoV-2 Omicron infection.	Metabolights	MTBLS12231	80	China	Guangzhou	December, 2019	May, 2020	Plasma	No	No	No	LC-MS	UPLC-MS		0	mzML	Yes	Untargeted	tsv	Diagnosis, Variant
40186806	SARS-CoV2 variants differentially impact on the plasma metabolome.	Suplemental Materials	https://static-content.springer.com/esm/art%3A10.1007%2Fs11306-025-02238-y/MediaObjects/11306_2025_2238_MOESM1_ESM.xlsx	86	United Kingdom	Birmingham	January, 2021	May, 2022	Plasma	No	No	No	FIA-MS	FIE-HRMS	0	0	No	Yes	Untargeted	xlsx	Diagnosis, Variant
40137156	Analyses of Saliva Metabolome Reveal Patterns of Metabolites That Differentiate SARS-CoV-2 Infection and COVID-19 Disease Severity.	Suplemental Materials	https://www.mdpi.com/article/10.3390/metabo15030192/s1	193	Mexico	Mexico City	June, 2020	January, 2021	Saliva	No	No	No	LC-MS	HILIC-UPLC-HRMS/MS	905	905	No	Yes	Untargeted	xlsx	Prognosis
39929875	Metabolomic profile of severe COVID-19 and a signature predictive of progression towards severe disease status: a prospective cohort study (METCOVID).	Zenodo	https://doi.org/10.5281/zenodo.14687731	148	Spain	Barcelona	January, 2021	May, 2021	Plasma	No	No	No	NMR	H-NMR	19	19	No	Yes	Untargetec	xlsx
41758429	Comparative urinary metabolomics reveals unique and shared pathways in COVID-19 and liver diseases.	Figshare and Suplemental Materials	https://doi.org/10.6084/m9.figshare.30642548	141	Spain	Granada	September, 2020	July, 2021	Plasma	No	No	No	LC-MS	LC-HRMS	18	18	No	Yes	Untargeted	txt	Prognosis
40032933	Metabolomic and lipoproteomic differences and similarities between COVID-19 and other types of pneumonia.	Metabolomics Workbench	ST002404	668	Italy	Florence	June, 2020	April, 2023	Plasma	Yes	No	No	NMR	H NMR	0	140	fid	Yes	Untargeted	mwTab	Pneumonia type, Prognosis
39266559	A comprehensive IDA and SWATH-DIA Lipidomics and Metabolomics dataset: SARS-CoV-2 case control study.	Massive	MSV000092887	78	Australia	Vienna	December, 2020	February, 2021	Plasma	Yes	No	No	LC-MS	HILIC-UHPLC-QTOF	781	724	mzML	Yes	Untargeted	csv	Diagnosis
39170395	A non-targeted metabolomics comparative study on plasma of pfizer and sinopharm COVID-19 vaccinated individuals, assessed by (TIMS-QTOF) mass spectrometry.	Metabolomics Workbench	ST003039	340	Jordan	Zarqa		g	Plasma	No	No	No	LC-MS	UHPLC-ESI-QTOF-MS	105	105	d	Yes	Untargeted	mwTab	Vaccination
39057703	Early Metabolomic and Immunologic Biomarkers as Prognostic Indicators for COVID-19.	Suplemental Materials	0	327	China	Hong Kong	February, 2020	April, 2022	Plasma	Yes	No	No	NMR	H NMR	170	170	No	Yes	Targeted	xlsx	Diagnosis, Prognosis
38961383	Targeted metabolomics identifies accurate CSF metabolite biomarkers for the differentiation between COVID-19 with neurological involvement and CNS infections with neurotropic viral pathogens.	Figshare	https://doi.org/10.6084/m9.figshare.25623534.v1	47	Germany	Hanover	March, 2020	June, 2021	Serum	Yes	No	No	LC-MS	LC-MS/MS	630	32	No	Yes	Targeted	xlsx	Prognosis (No healthy controls)
38814977	Metabolic profiling during COVID-19 infection in humans: Identification of potential biomarkers for occurrence, severity and outcomes using machine learning.	Suplemental Materials	https://doi.org/10.1371/journal.pone.0302977.s015	295	Egypt	Menoufia	November, 2021	May, 2022	Serum	No	No	No	LC-MS	UPLC-MS/MS	50	50	No	Yes	Targeted	xlsx	Diagnosis, Prognosis
38304426	Metabolomic and immune alterations in long COVID patients with chronic fatigue syndrome.	Suplemental Materials	https://www.frontiersin.org/journals/immunology/articles/10.3389/fimmu.2024.1341843/full#supplementary-material	60	Canada	Edmonton	2020	2021	Plasma	Yes	No	No	LC-MS	LC-QTOF-MS	2584	471	No	Yes	Untargeted	xlsx	Post-covid
38203516	Nucleotide, Phospholipid, and Kynurenine Metabolites Are Robustly Associated with COVID-19 Severity and Time of Plasma Sample Collection in a Prospective Cohort Study.	Metabolomics Workbench	ST002829	661	United States	Boston, Massachusetts			Plasma	Si	No	No	LC-MS	LC-MS/MS	1546	843	No	Yes	Untargeted	mwTab	Diagnosis, Prognosis
38123556	Amino acid catabolite markers for early prognostication of pneumonia in patients with COVID-19.	Metabolomics Workbench	PR001859	83	Japan	Osaka and Shinjuku	March, 2020	January, 2021	Serum	No	No	No	LC-MS and IC-MS	LC-MS/MS and IC-HR-MS	1154	1154	RAW	Yes	Targeted	xlsx	Diagnosis, Prognosis
38033387	A comparative NMR-based metabolomics study of lung parenchyma of severe COVID-19 patients.	Mendeley data	https://data.mendeley.com/datasets/bg45mx8rxd/1	15	Eastern Republic of the Uruguay	Montevideo	December, 2016	February, 2021	Lung tissue	No	No	No	NMR	H NMR	21	21	No	Yes	Untargeted	txt	Diagnosis
37943960	COVID-19: A complex disease with a unique metabolic signature.	Metabolomics Workbench	PR001326	605	Italy	Florence	June, 2020	June, 2022	Plasma	Yes	No	No	NMR	H NMR	139	139	No	Yes	Untargeted	mwTab	Diagnosis, Prognosis, Variant
37890487	Sequential multi-omics analysis identifies clinical phenotypes and predictive biomarkers for long COVID.	Suplemental Materials	https://www.cell.com/cms/10.1016/j.xcrm.2023.101254/attachment/bf3bc591-93d1-4cb0-8706-c26b9976e7d9/mmc3.xlsx	145	Canada	Edmonton	October, 2020	June, 2021	Plasma	Yes	Yes	No	LC-MS	LC-MS/MS	563	563	No	Yes	Targeted	tsv, xlsx
37874139	Methylprednisolone therapy induces differential metabolic trajectories in severe COVID-19 patients.	Metabolomics Workbench	ST002845	101	Brazil	Manaus			Plasma	Si	No	No	LC-MS	HPLC-MS/MS	0	0	mzML	Yes	Untargeted	xlsx	Treatment
37866305	Short-term predictor for COVID-19 severity from a longitudinal multi-omics study for practical application in intensive care units.	Suplemental Materials	https://ars.els-cdn.com/content/image/1-s2.0-S0039914023010469-mmc2.pdf	35	Germany	Frankfurt	March, 2021	July, 2021	Plasma	No	No	No	LC-MS and FIA-MS	LC-MS/MS and LC-HRMS and FIA-MS/MS	782	782	No	Yes	Targeted	pdf	Treatment
37853293	Quantitative LC-MS study of compounds found predictive of COVID-19 severity and outcome.	Metabolights	MTBLS7429	141	Germany	Merseyside			Serum	Si	No	No	LC-MS	UHPLC-MS/MS	6	6	RAW	Yes	Targeted	tsv	Diagnosis, Prognosis
37845506	Stratification of hypertension and SARS-CoV-2 infection by quantitative NMR spectroscopy of human blood serum.	Suplemental Materials	https://static-content.springer.com/esm/art%3A10.1038%2Fs43856-023-00365-y/MediaObjects/43856_2023_365_MOESM5_ESM.xlsx	634	Germany	Heidelberg	September, 2020	May, 2021	Serum	Yes	Yes	Yes	NMR	NMR	157	157	No	Yes	Targeted	xlsx	Diagnosis, vsAHT
37704651	Differential abundance of lipids and metabolites related to SARS-CoV-2 infection and susceptibility.	Suplemental Materials	https://static-content.springer.com/esm/art%3A10.1038%2Fs41598-023-40999-5/MediaObjects/41598_2023_40999_MOESM1_ESM.zip	63	Spain	Madrid			Plasma	No	No	No	LC-MS and GC-MS	UPLC-QTOF-MS and GC-MS	1000+	282	No	Yes	Untargeted	xlsx	Diagnosis, Prognosis
37528111	The plasma metabolome of long COVID patients two years after infection.	Mendeley data	https://doi.org/10.17632/gc9g2g53kr.1	100	Mexico	Zacatecas and Chihuahua	2020	2022	Plasma	Yes	Yes	Yes	LC-MS and DI-MS	UPLC-MS/MS and DI/MS	108	108	No	Yes	Targeted	xlsx	Post-covid
37257450	Multi-omics blood atlas reveals unique features of immune and platelet responses to SARS-CoV-2 Omicron breakthrough infection.	Suplemental Materials	https://www.cell.com/cms/10.1016/j.immuni.2023.05.007/attachment/60b6f472-3d91-4241-827f-0cdcb7b2322c/mmc3.xlsx	102	China	Tianjin			Plasma	No	No	No	LC-MS	UHPLC-MS/MS	547	547	No	Yes	Untargeted	xlsx	Diagnosis, Variant
37147288	Neutrophil metabolomics in severe COVID-19 reveal GAPDH as a suppressor of neutrophil extracellular trap formation.	Metabolomics Workbench	PR001600	75	United States	Texas			Plasma	No	No	No	LC-MS	UHPLC-MS/MS	286	286	mzXML	Yes	Untargeted	mwTab	Diagnosis, Prognosis
37076483	Plasma metabolomic characterization of SARS-CoV-2 Omicron infection.	ProteomeXchange	IPX0005977000	83	China	Tianjin	January, 2022	March, 2022	Plasma	No	No	No	LC-MS	UHPLC-MS/MS	546	546	RAW	Yes	Untargeted	xlsx	Diagnosis
37063449	Targeted plasma metabolomics combined with machine learning for the diagnosis of severe acute respiratory syndrome virus type 2.	Metabolights	MTBLS6739	177	United States	California	March, 2020	November, 2020	Plasma	No	No	No	LC-MS	LC-MS/MS	38	38	d	Yes	Targeted	xlsx
36902351	New Insights into the Identification of Metabolites and Cytokines Predictive of Outcome for Patients with Severe SARS-CoV-2 Infection Showed Similarity with Cancer.	GARRbox	https://gbox.garr.it/garrbox/index.php/s/FdjieMOCUIYM02a	60	Italy	Naples	March, 2020	May, 2020	Plasma	No	No	No	NMR	H NMR	0	0	No	Yes	Untargeted	txt	Mortality
36852984	Integrated Metabolic and Inflammatory Signatures Associated with Severity of, Fatality of, and Recovery from COVID-19.	Figshare and Metabolomics Workbench	https://doi.org/10.6084/m9.figshare.22047761.v1	150	Brazil	Sao Paulo and Goiania	June, 2020	February, 2021	Plasma	Yes	No	Yes	LC-MS	LC-MS/MS	0	0	RAW and mzXML	Yes	Untargeted	xlsx	Diagnosis, Prognosis
36720931	Integrated multiomics analysis to infer COVID-19 biological insights.	Massive	MSV000089568 https://gitlab.com/prolab11/Covid-19/	57	Egypt	Cairo			Plasma	No	No	No	LC-MS	nano LC–MS/MS	42	42	.wiff.scan	Yes	Untargeted	xlsx	Diagnosis
36703108	Urine-based multi-omic comparative analysis of COVID-19 and bacterial sepsis-induced ARDS.	Figshare	https://figshare.com/articles/dataset/Dataset_for_Urine-based_multi-omic_comparative_analysis_of_COVID-19_and_bacterial_sepsis-induced_ARDS/20260998/1?file=36197475	84	United States	New York	2015	2020	Urine	Yes	No	No	LC-MS	UPLC-MS/MS	708	708	No	Yes	Untargeted	xlsx	Diagnosis
36694097	A metabolic readout of the urine metabolome of COVID-19 patients.	Mendeley data	https://data.mendeley.com/datasets/d2fxjcxsb3/1	53	Spain	Alicante	September, 2021	May, 2022	Urine	No	No	No	NMR	H NMR	NA	0	fid	No	Untargeted		Diagnosis
36690957	Understanding metabolic alterations after SARS-CoV-2 infection: insights from the patients' oral microenvironmental metabolites.	Suplemental Materials	https://static-content.springer.com/esm/art%3A10.1186%2Fs12879-022-07979-y/MediaObjects/12879_2022_7979_MOESM2_ESM.xls	80	China	Heidelberg			Mucous Cells	No	No	No	LC-MS	UPLC-MS	45	45	No	Yes	Untargeted	xlsx	Diagnosis
36507225	A multi-omics based anti-inflammatory immune signature characterizes long COVID-19 syndrome.	Suplemental Materials	https://www.cell.com/cms/10.1016/j.isci.2022.105717/attachment/34bfdd7c-6f6b-45bd-917c-c65b82a7cda2/mmc4.xlsx	39	Australia	Vienna	May, 2021	July, 2021	Plasma	No	No	No	LC-MS and FIA-MS	LC-MS/MS and FIA-MS	473	473	No	Yes	Targeted	xlsx	Post-covid
36404352	Plasma metabolomics and gene regulatory networks analysis reveal the role of nonstructural SARS-CoV-2 viral proteins in metabolic dysregulation in COVID-19 patients.	Suplemental Materials	https://static-content.springer.com/esm/art%3A10.1038%2Fs41598-022-24170-0/MediaObjects/41598_2022_24170_MOESM1_ESM.xlsx	49	Russia	Novosibirsk	<2019	2020	Plasma	Yes	No	No	LC-MS	LC-MS/MS	140	140	No	Yes	Targeted	xlsx	Diagnosis
36329015	Immunomodulatory fecal metabolites are associated with mortality in COVID-19 patients with respiratory failure.	Metabolights	MTBLS5288	71	United States	Chicago	September, 2020	May, 2021	Stool	No	No	No	LC-MS and GC-MS	GC-MS and LC-QTOF-MS and UPLC-QqQ-MS	53	53	mzML	No	Targeted		Diagnosis
36292938	Multi-Omics Reveals Mechanisms of Partial Modulation of COVID-19 Dysregulation by Glucocorticoid Treatment.	Suplemental Materials	https://www.mdpi.com/article/10.3390/ijms232012079/s1	98	United Kingdom	Camberly	May, 2020	March, 2021	Serum	No	No	No	LC-MS and FIA-MS	LC-MS/MS and FIA-MS/MS	474	474	No	Yes	Targeted	xlsx	Treatment
36250098	Untargeted plasma metabolomic fingerprinting highlights several biomarkers for the diagnosis and prognosis of coronavirus disease 19.	Suplemental Materials	https://www.frontiersin.org/articles/10.3389/fmed.2022.995069/full#supplementary-material	110	France	0	2020	2020	Plasma	No	No	No	LC-MS	HPLC-MS	604	604	No	Yes	Untargeted	xlsx	Diagnosis, Prognosis
36248825	Metabolomics-based investigation of SARS-CoV-2 vaccination (Sinovac) reveals an immune-dependent metabolite biomarker.	Suplemental Materials	https://www.frontiersin.org/articles/10.3389/fmed.2022.995069/full#supplementary-material	30	China	Anhui	June, 2021	June 2021	Serum	No	No	No	LC-MS	UPLC-MS/MS	2376	2376	No	Yes	Untargeted	xlsx	Vaccination
36137157	Untargeted saliva metabolomics by liquid chromatography-Mass spectrometry reveals markers of COVID-19 severity.	Zenodo	https://doi.org/10.5281/zenodo.6924738	75	Guildord	United Kingdom	May, 2020	November, 2020	Saliva	No	No	No	LC-MS	UHPLC-MS/MS	324	324	No	Yes	Untargeted	xlsx
35943976	Plasma metabolome and cytokine profile reveal glycylproline modulating antibody fading in convalescent COVID-19 patients.	Metabolomics Workbench	ST001933	82	China	Wuhan			Plasma	Si	No	No	LC-MS	LC-MS	188	188	No	Yes	Targeted	csv	Post-covid
35844615	Metabolic Profiling at COVID-19 Onset Shows Disease Severity and Sex-Specific Dysregulation.	Metabolomics Workbench	ST002194	123	Spain	Madrid	March, 2020	September, 2020	Plasma	Yes	No	No	CE-MS and GC-MS	CE-MS and CG-MS	67	67	mzXML	Yes	Untargeted	mwTab	Diagnosis, Prognosis
35756895	Integrative metabolomic and proteomic signatures define clinical outcomes in severe COVID-19.	Figshare	https://doi.org/10.6084/m9.figshare.19115972.v1	427	United States	New York	March, 2020	April, 2020	Serum	Yes	No	No	LC-MS	UPLC-MS	125	125	No	Yes	Targeted	xlsx	Diagnosis, Prognosis
35715833	Characterization of oral and gut microbiome and plasma metabolomics in COVID-19 patients after 1-year follow-up.	Suplemental Materials	https://static-content.springer.com/esm/art%3A10.1186%2Fs40779-022-00387-y/MediaObjects/40779_2022_387_MOESM2_ESM.xlsx	140	China	Zhengzhou			Plasma	No	No	No	LC-MS	LC–MS	941	941	No	Yes	Untargeted	xlsx	Discharge Time (0 vs 1year)
35705626	Small-molecule metabolome identifies potential therapeutic targets against COVID-19.	Github	https://github.com/ColauttiLab/COVID-Metabolomics	220	Canada	Ontario	2020	2020	Nasopharyngeal swabs	Yes	No	No	LC-MS	LC–MS/MS	124	124	No	Yes	Targeted	xlsx	Diagnosis
35568706	Sex differences in global metabolomic profiles of COVID-19 patients.	Suplemental Materials	https://static-content.springer.com/esm/art%3A10.1038%2Fs41419-022-04861-2/MediaObjects/41419_2022_4861_MOESM12_ESM.xlsx	80	United States	Huston, Texas			Serum	Si	No	No	LC-MS	UPLC-MS/MS	1516	1214	No	Yes	Untargeted	xlsx	Diagnosis
35480886	Serum NMR Profiling Reveals Differential Alterations in the Lipoproteome Induced by Pfizer-BioNTech Vaccine in COVID-19 Recovered Subjects and Naive Subjects.	Metabolomics Workbench	PR001325	20	Italy	Florence	January, 2021	February, 2021	Serum	No	No	No	NMR	H NMR	114	114	fid	Yes	Targeted	mwTab	Vaccination
35446921	Profiling metabolites and lipoproteins in COMETA, an Italian cohort of COVID-19 patients.	Metabolomics Workbench	PR001326	368	Italy	Florence			Plasma	No	No	No	NMR	H NMR	137	137	fid	Yes	Untargeted	mwTab	Diagnosis, Prognosis
35422810	Alterations of Urinary Microbial Metabolites and Immune Indexes Linked With COVID-19 Infection and Prognosis.	Suplemental Materials	https://www.frontiersin.org/articles/10.3389/fimmu.2022.841739/full#supplementary-material	350	China	Chongqing			Urine	Si	No	No	LC-MS	UPLC-MS/MS	775	775	No	Yes	Untargeted	xlsx	Diagnosis, Prognosis, Post-covid
35288537	Plasma proteomic and metabolomic characterization of COVID-19 survivors 6 months after discharge.	ProteomeXchange	PXD025148	84	China	Tianjin			Plasma	No	No	No	NMR	H NMR	1091	1091	RAW	Yes	Targeted	xlsx	Diagnosis, Prognosis
35128501	Antiviral metabolite 3'-deoxy-3',4'-didehydro-cytidine is detectable in serum and identifies acute viral infections including COVID-19.	Metabolights	MTBLS718	325	United Kingdom	Londond, England	April, 2014	July, 2021	Serum	Yes	No	No	LC-MS	UPLC-Q-TOF/MS	1000+	3	RAW and mzML	Yes	Untargeted	xlsx	Diagnosis
35095900	Metabolic and Immune Markers for Precise Monitoring of COVID-19 Severity and Treatment.	Github	https://github.com/ElementoLab/covid-metabolomics	75	United States	New York			Serum	Si	No	Si	NMR	NMR	249	249	No	Yes	Targeted	csv	Diagnosis, Prognosis
35026155	Proteomic and metabolomic profiling of urine uncovers immune responses in patients with COVID-19.	Suplemental Materials	https://www.cell.com/cms/10.1016/j.celrep.2021.110271/attachment/caa6b506-3e01-4df6-9d67-a069b865f215/mmc3.xlsx	115	China	Zhejiang	February, 2020	April, 2020	Serum and Urine	Yes	No	Yes	LC-MS	UPLC-MS/MS	903	903	No	Yes	Untargeted	xlsx	Diagnosis, Prognosis
34878333	Amino Acid Metabolism is Significantly Altered at the Time of Admission in Hospital for Severe COVID-19 Patients: Findings from Longitudinal Targeted Metabolomics Analysis.	Suplemental Materials	https://journals.asm.org/doi/suppl/10.1128/spectrum.00338-21/suppl_file/spectrum00338-21_supp_2_seq5.xlsx	72	Latvia				Serum	No	No	No	LC-MS	LC-MS	51	51	No	Yes	Targeted	xlsx	Diagnosis
34676128	Plasma metabolomic and lipidomic alterations associated with COVID-19.	Suplemental Materials	https://oup.silverchair-cdn.com/oup/backfile/Content_public/Journal/nsr/7/7/10.1093_nsr_nwaa086/4/nwaa086_supplemental_file.zip?Expires=1739932288&Signature=oUOIZ4aMrt85~EOczDE2ZeYMdCXc7r5Af46fROx5J4ybyxnq3ZnFh432nSUonhaJnfVpcaYGfn5JqZ1-h1PauGNSbJgD~O-pzQUM3uRNU49fXL1~L1QJOVo6233pGrqZcunGdhmZgeKUYUYYAFCrk5afSVaKPaYH0tn45GeLtVSRwlPi73uip6t0YacPRm9duZsrzwd7zH6~DfivXMlBxqd986K3o4~C2kYvbbs57tve65C0hb…	96	China	Wuhan	2020	2020	Plasma	No	No	No	LC-MS	LC-MS/MS	431	431	No	Yes	Untargeted	txt	Diagnosis, Prognosis
34638812	Untargeted Metabolic Profiling of Extracellular Vesicles of SARS-CoV-2-Infected Patients Shows Presence of Potent Anti-Inflammatory Metabolites.	Suplemental Materials	https://www.mdpi.com/article/10.3390/ijms221910467/s1	9	Saudi Arabia		July, 2020	October, 2020	Serum	No	No	No	LC-MS	LC-MS/MS	142	142	No	Yes	Untargeted	xlsx	Diagnosis
34619366	Metabolic Perturbation Associated With COVID-19 Disease Severity and SARS-CoV-2 Replication.	Figshare	https://doi.org/10.6084/m9.figshare.13336862	72	Sweden	Stockholm	2020	2020	Plasma	Yes	No	No	LC-MS	UPLC-MS/MS	1083	1083	No	Yes	Untargeted	xlsx	Diagnosis, Prognosis
34571942	Biological and Clinical Factors Contributing to the Metabolic Heterogeneity of Hospitalized Patients with and without COVID-19.	Suplemental Materials	https://www.mdpi.com/article/10.3390/cells10092293/s1	831	United States	New York	March, 2020	May, 2020	Plasma	Yes	No	No	LC-MS	UHPLC-MS	126	126	No	Yes	Semi-targeted	xlsx	Diagnosis
34517343	Circulating acetylated polyamines correlate with Covid-19 severity in cancer patients.	Suplemental Materials	https://pmc.ncbi.nlm.nih.gov/articles/instance/8457559/bin/aging-13-203525-s002.xls - https://pmc.ncbi.nlm.nih.gov/articles/instance/8457559/bin/aging-13-203525-s003.xls	24	France	Villejuif	2020	2020	Serum	No	No	No	GC-MS	GC-MS/MS	4000+	239	No	Yes	Targeted	xlsx	Diagnosis, Prognosis
34502454	The Serum Metabolome of Moderate and Severe COVID-19 Patients Reflects Possible Liver Alterations Involving Carbon and Nitrogen Metabolism.	Suplemental Materials	https://www.mdpi.com/article/10.3390/ijms22179548/s1	61	Italy	Florence	2020	2020	Serum	No	No	No	LC-MS	LC-MS/MS	143	143	No	Yes	Targeted	xlsx	Diagnosis, Prognosis
34458295	Predictive Biomarkers of Intensive Care Unit and Mechanical Ventilation Duration in Critically-Ill Coronavirus Disease 2019 Patients.	Figshare	https://figshare.com/articles/dataset/Predictive_biomarkers_of_ICU_and_mechanical_ventilation_duration_in_critically-ill_COVID19_patients/14954907/1?file=28804821	39	Qatar				Serum	Yes	No	No	FIA-MS and LC-MS	FIA-MS/MS and LC–MS/MS	630	149	No	Yes	Targeted	xlsx	ICU
34335977	Multi-omic profiling of plasma reveals molecular alterations in children with COVID-19.	ProteomeXchange	IPX0002673000	30	China	Guangzhou			Plasma	No	No	No	LC-MS	UPLC-MS	1175	1175	No	Yes	Targeted	xlsx	Diagnosis
34315889	The trans-omics landscape of COVID-19.	Metabolights	MTBLS2542	231	China	Hubei	February, 2020	April, 2020	Serum	Yes	No	No	LC-MS	LC-MS	1466	1466	RAW	Yes	Targeted	tsv	Diagnosis, Prognosis
34308390	Longitudinal metabolomics of human plasma reveals prognostic markers of COVID-19 disease severity.	Metabolomics Workbench	ST001849	339	United States	Missouri	March, 2020	August, 2020	Plasma	Yes	Yes	No	LC-MS	LC-QTOF-MS	694	694	mzML	Yes	Untargeted	mwTab	Diagnosis, Prognosis
34289974	Metabolomic analyses reveal new stage-specific features of COVID-19.	Suplemental Materials	https://publications.ersnet.org/content/erj/59/2/2100284/DC1/embed/inline-supplementary-material-2.pdf	194	China	Guangzhou	March, 2020	March, 2020	Serum	No	No	No	LC-MS	UPLC-MS/MS	240	240	No	Yes	Targeted	xlsx	Diagnosis, Prognosis
34282210	Targeted metabolomics identifies high performing diagnostic and prognostic biomarkers for COVID-19.	Mendeley data	https://data.mendeley.com/datasets/7fnt3nfhdv/1	161	Mexico	Zacatecas	March, 2020	November, 2020	Plasma	Yes	Yes	Yes	LC-MS	LC-MS/MS	143	143	No	Yes	Targeted	xlsx	Diagnosis, Prognosis
34272434	Proteomics and metabonomics analyses of Covid-19 complications in patients with pulmonary fibrosis.	ProteomeXchange	PXD024311	85	China	Guangxi	January, 2015	Mar, 2020	Serum	No	No	No	LC-MS	UHLC-MS	6072	2089	No	Yes	Untargeted	xlsx	Diagnosis
34230210	Kynurenic acid may underlie sex-specific immune responses to COVID-19.	Metabolomics Workbench	MTBLS1987	59	United States	Connecticut	March, 2020	May, 2020	Serum	No	No	No	LC-MS	UPLC-MS/MS	75	75	RAW	Yes	Untargeted	tsv	Diagnosis
34226622	Understanding protection from SARS-CoV-2 using metabolomics.	Suplemental Materials	https://static-content.springer.com/esm/art%3A10.1038%2Fs41598-021-93260-2/MediaObjects/41598_2021_93260_MOESM2_ESM.xlsx	51	Italy	Novara	March, 2020	March, 2020	Serum	No	No	No	GC-MS	GCxGC-MS	332	332	No	Yes	Untargeted	xlsx	Diagnosis
33841749	Metabolomics reveals sex-specific metabolic shifts and predicts the duration from positive to negative in non-severe COVID-19 patients during recovery process.	Metabolights	MTBLS2224	40	China	Zhejiang	February, 2020	March, 2020	Plasma	Yes	No	No	LC-MS and GC-MS	UPLC-MS/MS and GC-MS	2732	2732	mzML and RAW and d	Yes	Untargeted	tsv	Post-covid
33712622	Integrated cytokine and metabolite analysis reveals immunometabolic reprogramming in COVID-19 patients with therapeutic implications.	Suplemental Materials	https://static-content.springer.com/esm/art%3A10.1038%2Fs41467-021-21907-9/MediaObjects/41467_2021_21907_MOESM6_ESM.xlsx	81	China	Chongqing			Serum	Si	No	No	LC-MS	UHPLC-MS/MS and LC-QTOF-MS	258	258	No	Yes	Untargeted	xlsx	Diagnosis, Prognosis
33707411	Metabolomic analyses of COVID-19 patients unravel stage-dependent and prognostic biomarkers.	Suplemental Materials	https://static-content.springer.com/esm/art%3A10.1038%2Fs41419-021-03540-y/MediaObjects/41419_2021_3540_MOESM9_ESM.xlsx	101	France	Paris	March, 2020	April, 2020	Serum	No	No	No	LC-MS and GC-MS	UHPLC-MS and GC-MS	1700+	231	No	Yes	Targeted	xlsx	Diagnosis, Prognosis
33662365	The serum metabolome of COVID-19 patients is distinctive and predictive.	Suplemental Materials	https://ars.els-cdn.com/content/image/1-s2.0-S0026049521000391-mmc1.xlsx	187	China	Zhejiang	January, 2020	March, 2020	Serum	No	No	No	GC-MS	GC-MS	75	75	No	Yes	Untargeted	xlsx	Diagnosis
33524041	Metabolomic/lipidomic profiling of COVID-19 and individual response to tocilizumab.	Metabolights	MTBLS2336	60	Italy	Florence	March, 2020	March, 2020	Plasma	Yes	No	Yes	NMR	NMR	68	68	fid	Yes	Untargeted	tsv	Diagnosis
33471512	Covid-19 Automated Diagnosis and Risk Assessment through Metabolomics and Machine Learning.	Zenodo	https://zenodo.org/records/4329382	815	Brazil	0	April, 2020	July, 2020	Plasma	No	No	No	LC-MS	LC-MS	0	0	No	Yes	Untargeted	xlsx	Diagnosis, Prognosis
33207699	Large-Scale Plasma Analysis Revealed New Mechanisms and Molecules Associated with the Host Response to SARS-CoV-2.	Suplemental Materials	https://www.mdpi.com/1422-0067/21/22/8623/s1	161	Italy	Novara	March, 2020	April, 2020	Plasma	No	No	No	GC-MS	GCxGC/TOFMS	767	767	No	Yes	Untargeted	xlsx	Diagnosis
33043283	SARS-CoV-2 Infection Dysregulates the Metabolomic and Lipidomic Profiles of Serum.	Suplemental Materials	https://www.cell.com/cms/10.1016/j.isci.2020.101645/attachment/79dc03cb-3e02-4b52-8a7d-477667e406e2/mmc3.xlsx	543	Spain	Basque Country	<2019	2020	Serum	No	No	No	NMR	NMR	733	41	No	Yes	Untargeted	xlsx	Diagnosis
32610096	Omics-Driven Systems Interrogation of Metabolic Dysregulation in COVID-19 Pathogenesis.	Mendeley data	https://data.mendeley.com/datasets/6z5zkzb3hv/3	76	China	Beijing	January, 2020	February, 2020	Plasma	No	No	No	LC-MS	UPLC-MRM and UPLC-MS/MS	1002	1002	No	Yes	Semi-targeted	xlsx	Diagnosis, Prognosis
32559180	COVID-19 infection alters kynurenine and fatty acid metabolism, correlating with IL-6 levels and renal status.	Suplemental Materials	https://pmc.ncbi.nlm.nih.gov/articles/instance/7453907/bin/jciinsight-5-140327-s103.xlsx	49	United States	New York			Serum	Si	No	No	LC-MS	UHPLC-MS	206	206	No	Yes	Semi-targeted	xlsx	Diagnosis
32492406	Proteomic and Metabolomic Characterization of COVID-19 Patient Sera.	ProteomeXchange	IPX0002106001	99	China	Zhejiang	January, 2020	March, 2020	Serum	Yes	No	No	LC-MS	UPLC-MS/MS	941	941	No	Yes	Targeted	xlsx	Diagnosis, Prognosis
35216672	Multiple early factors anticipate post-acute COVID-19 sequelae	Suplemental Materials	https://www.cell.com/cms/10.1016/j.cell.2022.01.014/attachment/13771c63-2199-4f5e-b858-45c2fd61191c/mmc2.xlsx	309	United States	Seatte, Washington			Plasma	Si	Si	Si	LC-MS	UHPLC-MS/MS	891	782	No	Yes	Semi-targeted	xlsx	Post-covid
33171100	Multi-Omics Resolves a Sharp Disease-State Shift between Mild and Moderate COVID-19	Mendeley data	Multi-omics resolves a sharp disease-state shift between mild and moderate COVID-19. Su et al - Mendeley Data	397	United States	Seattle, Washington	2020	2020	Plasma	Yes	No	Yes	LC-MS	UHPLC-MS/MS	1050	1050	No	Yes	Semi-targeted	xlsx	Diagnosis, Prognosis
37006392	Targeted lipidomics data of COVID-19 patients	Suplemental Materials	https://static-content.springer.com/esm/art%3A10.1038%2Fs41598-021-82426-7/MediaObjects/41598_2021_82426_MOESM3_ESM.xlsx	53	United States	Naples	2020	2020	Serum	No	No	No	FIA-MS	FIA-MS/MS	483	483	No	Yes	Targeted	xlsx	Prognosis (No healthy controls)
37762087	COVID-19 Infection during Pregnancy: Disruptions in Lipid Metabolism and Implications for Newborn Health	Suplemental Materials	https://www.mdpi.com/article/10.3390/ijms241813787/s1	234	Russia		October, 2019	January, 2020	Maternal plasma and cord blood and amniotic fluid	Yes	No	No	LC-MS	HPLC-MS/MS	372	372	No	Yes	Untargeted	xlsx	Pregnacy-effect
36936993	Untargeted analysis in post-COVID-19 patients reveals dysregulated lipid pathways two years after recovery	Mendeley data	https://data.mendeley.com/datasets/47n7n25z5w/1	63	Mexico	Zacatecas	March, 2020	November, 2020	Plasma	No	No	No	LC-MS	UPLC-MS	0	92	No	Yes	Untargeted	xlsx	Post-covid
37511373	Integrative Plasma Metabolic and Lipidomic Modelling of SARS-CoV-2 Infection in Relation to Clinical Severity and Early Mortality Prediction	Zenodo	https://zenodo.org/records/7735385	395	Spain	Barakaldo	November, 2019	April, 2020	Serum	Yes	No	No	NMR and LC-MS	NMR and UPLC-MS	1034	1034	No	Yes	Targeted	xlsx	Diagnosis
35835712	Development of a multiomics model for identification of predictive biomarkers for COVID-19 severity: a retrospective cohort study	Suplemental Materials	https://www.thelancet.com/cms/10.1016/S2589-7500(22)00112-1/attachment/aef216e4-166e-4bb8-8faa-9fd29edbe372/mmc2.xlsx	637	United States	Minnesota and Arizona and Florida	<2019	December, 2020	Plasma	Yes	No	No	LC-MS	LC-MS/MS	1920	1920	No	Yes	Untargeted	xlsx	Diagnosis, Prognosis
34538334	Fecal multi-omics analysis reveals diverse molecular alterations of gut ecosystem in COVID-19 patients	ProteomeXchange	IPX0002453002	74	China	Guangdong	2020	2020	Stool	Yes	Yes	Yes	LC-MS	UPLC-MS/MS	96	96	RAW	Yes	Untargeted	xlsx	Diagnosis
35888742	Severe COVID-19 Is Characterised by Perturbations in Plasma Amines Correlated with Immune Response Markers, and Linked to Inflammation and Oxidative Stress	Suplemental Materials	https://www.mdpi.com/2218-1989/12/7/618/s1	44	Netherlands	Breda	March, 2020	April, 2020	Plasma	Yes	Yes	Yes	LC-MS	UPLC-MS/MS	69	69	No	Yes	Targeted	xlsx	Prognosis
37999202	Developing A Baseline Metabolomic Signature Associated with COVID-19 Severity: Insights from Prospective Trials Encompassing 13 U.S. Centers	Suplemental Materials	https://www.mdpi.com/article/10.3390/metabo13111107/s1	107	United States				Plasma	No	No	No	LC-MS	LC-MS/MS	630	630	No	Yes	Targeted	xlsx	Prognosis (No healthy controls)
35931319	Early Prediction of COVID-19 Patient Survival by Targeted Plasma Multi-Omics and Machine Learning	PanoramaWeb	https://panoramaweb.org/Panorama%20Public/2021/MRM%20Proteomics%20-%20COVID%20270%20panel/project-begin.view	66	Canada	Quebec			Plasma	Si	No	No	LC-MS	LC-MRM/MS	139	139	d	No	Targeted		Mortality
38540716	Association of Altered Plasma Lipidome with Disease Severity in COVID-19 Patients	Suplemental Materials	https://www.mdpi.com/article/10.3390/biom14030296/s1	44	Netherlands	North Brabant	March, 2020	April, 2020	Plasma	Yes	No	Yes	LC-MS	UPLC-MS/MS	56	56	No	Yes	Targeted	xlsx	Prognosis (No healthy controls)
34943434	Kynurenine and Hemoglobin as Sex-Specific Variables in COVID-19 Patients: A Machine Learning and Genetic Algorithms Approach	Mendeley data	https://data.mendeley.com/datasets/x9tw3knwsd/1	157	Mexico	Zacatecas	March, 2020	November, 2020	Plasma	Yes	Yes	Yes	LC-MS	LC-MS/MS	110	110	No	Yes	Targeted	xlsx	Diagnosis, Prognosis
34013258	Biological and Clinical Factors contributing to the Metabolic Heterogeneity of Hospitalized Patients with and without COVID-19	Suplemental Materials	https://www.mdpi.com/article/10.3390/cells10092293/s1	831	United States	New York	April, 2020	May, 2020	Serum	Yes	No	No	LC-MS	UHPLC-MS	126	126	No	Yes	Untargeted	xlsx	Diagnosis
35982662	Urine-based multi-omic comparative analysis of COVID-19 and bacterial sepsis-induced ARDS	Figshare	https://figshare.com/articles/dataset/Dataset_for_Urine-based_multi-omic_comparative_analysis_of_COVID-19_and_bacterial_sepsis-induced_ARDS/20260998/1	59	United States	New York	June, 2015	April, 2020	Urine	Yes	No	No	LC-MS	UPLC-MS/MS	708	708	No	Yes	Targeted	xlsx	Diagnosis, Mortality
37981644	Dysregulations in hemostasis, metabolism, immune response, and angiogenesis in post-acute COVID-19 syndrome with and without postural orthostatic tachycardia syndrome: a multi-omic profiling study	Suplemental Materials	https://static-content.springer.com/esm/art%3A10.1038%2Fs41598-023-47539-1/MediaObjects/41598_2023_47539_MOESM5_ESM.xlsx	63	Sweden	Stockholm			Plasma	No	No	No	LC-MS	UPLC-MS/MS	88	88	No	Yes	Targeted	xlsx	Post-covid
38172101	Features of acute COVID-19 associated with post-acute sequelae of SARS-CoV-2 phenotypes: results from the IMPACC study.	Metabolights	MTBLS850	590	United States	Various Hospitals	May, 2020	March, 2021	Plasma	No	No	No	LC-MS	UPLC-MS	1220	1220	mzML	Yes	Untargeted	tsv	Post-covid
32806897	Integrative Modeling of Quantitative Plasma Lipoprotein, Metabolic, and Amino Acid Data Reveals a Multiorgan Pathological Signature of SARS-CoV-2 Infection.	Metabolights		42	Australia	Fiona	2020	2020	Plasma	No	No	No	NMR and LC-MS	HNMR and UPLC-MS	34	34	.raw	Yes	Targeted	tsv	Diagnosis
38769293	Fatal COVID-19 pulmonary disease involves ferroptosis.	Metabolights	MTBLS3107	68	United States	New York			Serum	Si	No	No	LC-MS	UPLC-HRMS/MS	363	363	RAW	No	Untargeted		Diagnosis
33536486	Dysregulation of lipid metabolism and pathological inflammation in patients with COVID-19.	Suplemental Materials	https://static-content.springer.com/esm/art%3A10.1038%2Fs41598-021-82426-7/MediaObjects/41598_2021_82426_MOESM3_ESM.xlsx	53	Italy	Naples	2020	2020	Serum	No	No	No	FIA-MS	FIA-MS	483	483	No	Yes	Targeted	xlsx	Prognosis
	Metabolome and exposome profiling of the biospecimens from COVID-19 patients in India (Blood plasma assay)	Metabolights	MTBLS2291	19	India	Mumbai			Nasopharyngeal swabs	No	No	No	LC-MS	UPLC-HRMS/MS	1187*(desconocido)	1187	RAW	Yes	Untargeted	tsv	Diagnosis, Prognosis
	Metabolome and exposome profiling of the biospecimens from COVID-19 patients in India (Nasopharyngeal swab assay)	Metabolights	MTBLS2349	106	India	Mumbai			Nasopharyngeal swabs	No	No	No	LC-MS	UPLC-HRMS/MS	1187*(desconocido)	1187	RAW	Yes	Untargeted	tsv	Diagnosis, Prognosis
	Regulatory Role of the VCL/ICAM-1 Pathway in Inflammatory Exudative Damage to the Gas-Blood Barrier in SARS-CoV-2 Infection: New Insights from the Omicron Paradigm	Metabolights	MTBLS12231	80	China	Guangzhou	December, 2019	September, 2022	Plasma	No	No	No	LC-MS	UPLC-MS/MS		0	mzML	Yes	Untargeted	tsv	Diagnosis, Variant
	Gut microecology of long COVID persisting for 2 years	Metabolights	MTBLS11718	22	China	Hainan			Faecal	No	No	No	LC-MS	UPLC-MS/MS		0	mzXML	Yes	Untargeted	tsv	Post-covid
