# Supplementary material for: Metabolomic datasets in COVID-19 research: a systematic literature review of availability, characteristics, and methodologies
Source: PeerJ. 2026 Jul 9;14:e21313. doi: 10.7717/peerj.21313 (PMC13356828; doi:10.7717/peerj.21313)
Supplement: Supplemental Information 3 — Number of metabolomics datasets included in this systematic review grouped by geographic region according to the country where the study was conducted. [file peerj-14-21313-s003.csv]

Country	Frequency
China	26
United States	22
Italy	10
Spain	8
Mexico	6
United Kingdom	4
Germany	4
Canada	4
France	3
Brazil	3
Australia	3
India	2
Egypt	2
Russia	2
Netherlands	2
Sweden	2
Turkey	1
Jordan	1
Japan	1
Eastern Republic of the Uruguay	1
Latvia	1
Saudi Arabia	1
Qatar	1
